# Supplementary material for: The ability of the green peach aphid (Myzus persicae) to penetrate mesh crop covers used to protect potato crops against tomato potato psyllid (Bactericera cockerelli)
Source: PeerJ. 2020 Aug 7;8:e9317. doi: 10.7717/peerj.9317 (PMC7502230; doi:10.7717/peerj.9317)
Supplement: Supplemental Information 1 [file peerj-08-9317-s001.xlsx]

## Sheet: global data
		Column1	Column2	Column3	Column4	Column5	Column6	Column62	Column63	Column64	Column8	Column9	Column10	Column11
		8	1	1	0.6	Control	Winged	0	0	0	1	3	0	2
		40	2	1	0.6	Control	Winged	0	0	0	0	3	0	2
		54	3	1	0.6	Control	Winged	0	0	0	0	1	0	2
		90	4	1	0.6	Control	Winged	0	0	0	0	1	0	2
		104	5	1	0.6	Control	Winged	0	0	0	0	11	0	2
		13	1	2	0.3	Control	Winged	0	0	0	0	17	0	2
		45	2	2	0.3	Control	Winged	0	0	0	0	6	0	2
		57	3	2	0.3	Control	Winged	0	0	0	0	5	0	2
		82	4	2	0.3	Control	Winged	0	0	0	0	3	2	0
		117	5	2	0.3	Control	Winged	0	0	0	0	3	0	2
		6	1	3	0.2	Control	Winged	0	0	0	0	2	0	2
		44	2	3	0.2	Control	Winged	0	0	0	0	0	0	2
		49	3	3	0.2	Control	Winged	0	0	0	0	17	0	2
		83	4	3	0.2	Control	Winged	0	0	0	0	2	0	2
		109	5	3	0.2	Control	Winged	0	0	0	0	2	0	2
		10	1	4	0.6	Touching	Winged	0	0	0	0	2	2	0
		32	2	4	0.6	Touching	Winged	0	0	0	0	1	2	0
		58	3	4	0.6	Touching	Winged	0	0	0	0	0	2	2
		80	4	4	0.6	Touching	Winged	0	0	0	0	3	2	0
		100	5	4	0.6	Touching	Winged	0	0	0	0	1	2	0
		18	1	5	0.3	Touching	Winged	0	0	0	0	0	2	0
		29	2	5	0.3	Touching	Winged	0	0	0	1	7	2	0
		59	3	5	0.3	Touching	Winged	0	0	0	0	2	2	0
		92	4	5	0.3	Touching	Winged	0	0	0	1	0	2	0
		110	5	5	0.3	Touching	Winged	0	0	0	0	1	2	0
		22	1	6	0.2	Touching	Winged	0	0	0	0	3	0	2
		30	2	6	0.2	Touching	Winged	0	0	0	1	1	2	0
		66	3	6	0.2	Touching	Winged	0	0	0	0	0	2	0
		84	4	6	0.2	Touching	Winged	0	0	0	0	0	2	0
		120	5	6	0.2	Touching	Winged	0	0	0	0	0	2	0
		11	1	7	0.6	Not_touch	Winged	0	0	0	0	0	2	0
		36	2	7	0.6	Not_touch	Winged	0	0	0	0	0	2	0
		53	3	7	0.6	Not_touch	Winged	0	0	0	1	3	2	0
		74	4	7	0.6	Not_touch	Winged	0	0	0	0	2	2	0
		106	5	7	0.6	Not_touch	Winged	0	0	0	0	1	2	0
		1	1	8	0.3	Not_touch	Winged	0	0	0	1	2	2	0
		33	2	8	0.3	Not_touch	Winged	0	0	0	1	0	2	0
		67	3	8	0.3	Not_touch	Winged	0	0	0	0	0	2	0
		89	4	8	0.3	Not_touch	Winged	0	0	0	0	0	2	0
		112	5	8	0.3	Not_touch	Winged	0	0	0	0	0	2	0
		3	1	9	0.2	Not_touch	Winged	0	0	0	0	0	2	0
		43	2	9	0.2	Not_touch	Winged	0	0	0	2	0	2	0
		50	3	9	0.2	Not_touch	Winged	0	0	0	0	0	2	0
		81	4	9	0.2	Not_touch	Winged	0	0	0	0	0	2	0
		101	5	9	0.2	Not_touch	Winged	0	0	0	0	1	2	0
		12	1	10	0.6	Control	NoWings	0	0	0	0	4	0	2
		37	2	10	0.6	Control	NoWings	0	0	0	0	1	0	2
		65	3	10	0.6	Control	NoWings	0	0	0	0	5	0	2
		96	4	10	0.6	Control	NoWings	0	0	0	0	7	0	2
		107	5	10	0.6	Control	NoWings	0	0	0	0	19	0	2
		21	1	11	0.3	Control	NoWings	0	0	0	0	3	0	2
		27	2	11	0.3	Control	NoWings	0	0	0	0	5	0	2
		60	3	11	0.3	Control	NoWings	0	0	0	0	3	0	2
		95	4	11	0.3	Control	NoWings	0	0	0	0	4	0	2
		99	5	11	0.3	Control	NoWings	0	0	0	0	4	0	2
		9	1	12	0.2	Control	NoWings	0	0	0	0	1	0	2
		38	2	12	0.2	Control	NoWings	0	0	0	0	9	0	2
		72	3	12	0.2	Control	NoWings	0	0	0	0	3	0	2
		76	4	12	0.2	Control	NoWings	0	0	0	0	6	0	2
		97	5	12	0.2	Control	NoWings	0	0	0	0	8	0	2
		15	1	13	0.6	Touching	NoWings	0	0	0	0	0	2	0
		26	2	13	0.6	Touching	NoWings	0	0	0	0	1	2	0
		61	3	13	0.6	Touching	NoWings	0	0	0	0	0	2	0
		86	4	13	0.6	Touching	NoWings	0	0	0	1	1	2	0
		113	5	13	0.6	Touching	NoWings	0	0	0	0	0	2	0
		5	1	14	0.3	Touching	NoWings	0	0	0	2	0	2	0
		48	2	14	0.3	Touching	NoWings	0	0	0	1	1	2	0
		69	3	14	0.3	Touching	NoWings	0	0	0	0	0	2	0
		75	4	14	0.3	Touching	NoWings	0	0	0	0	0	2	0
		119	5	14	0.3	Touching	NoWings	0	0	0	3	0	2	0
		24	1	15	0.2	Touching	NoWings	0	0	0	0	0	2	0
		47	2	15	0.2	Touching	NoWings	0	0	0	1	0	2	0
		71	3	15	0.2	Touching	NoWings	0	0	0	1	0	2	0
		87	4	15	0.2	Touching	NoWings	0	0	0	0	0	2	0
		116	5	15	0.2	Touching	NoWings	0	0	0	2		2	0
		4	1	16	0.6	Not_touch	NoWings	0	0	0	0	0	1	1
		28	2	16	0.6	Not_touch	NoWings	0	0	0	0	1	1	1
		56	3	16	0.6	Not_touch	NoWings	0	0	0	0	2	0	2
		94	4	16	0.6	Not_touch	NoWings	0	0	0	0	1	2	0
		105	5	16	0.6	Not_touch	NoWings	0	0	0	1	1	2	0
		16	1	17	0.3	Not_touch	NoWings	0	0	0	0	2	2	0
		42	2	17	0.3	Not_touch	NoWings	0	0	0	1	1	2	0
		51	3	17	0.3	Not_touch	NoWings	0	0	0	0	0	2	0
		79	4	17	0.3	Not_touch	NoWings	0	0	0	0	0	2	0
		114	5	17	0.3	Not_touch	NoWings	0	0	0	0	0	2	0
		19	1	18	0.2	Not_touch	NoWings	0	0	0	1	0	2	0
		35	2	18	0.2	Not_touch	NoWings	0	0	0	0	0	2	0
		64	3	18	0.2	Not_touch	NoWings	0	0	0	0	0	2	0
		91	4	18	0.2	Not_touch	NoWings	0	0	0	0	0	2	0
		103	5	18	0.2	Not_touch	NoWings	0	0	0	0	0	2	0
		2	1	19	0.1	Control	Winged	0	0	0	0	3	0	2
		25	2	19	0.1	Control	Winged	0	0	0	0	4	0	2
		62	3	19	0.1	Control	Winged	0	0	0	0	2	0	2
		85	4	19	0.1	Control	Winged	0	0	0	0	5	0	2
		108	5	19	0.1	Control	Winged	0	0	0	0	3	0	2
		7	1	20	0.1	Touching	Winged	0	0	0	1	0	2	0
		31	2	20	0.1	Touching	Winged	0	0	0	2	0	2	0
		70	3	20	0.1	Touching	Winged	0	0	0	1	0	2	0
		93	4	20	0.1	Touching	Winged	0	0	0	0	0	2	0
		102	5	20	0.1	Touching	Winged	0	0	0	0	0	2	0
		14	1	21	0.1	Not_touch	Winged	0	0	0	0	0	2	0
		46	2	21	0.1	Not_touch	Winged	0	0	0	1	0	2	0
		68	3	21	0.1	Not_touch	Winged	0	0	0	1	0	2	0
		77	4	21	0.1	Not_touch	Winged	0	0	0	0	0	2	0
		115	5	21	0.1	Not_touch	Winged	0	0	0	0	0	2	0
		17	1	22	0.1	Control	NoWings	0	0	0	0	7	0	2
		34	2	22	0.1	Control	NoWings	0	0	0	0	7	0	2
		52	3	22	0.1	Control	NoWings	0	0	0	0	6	0	2
		88	4	22	0.1	Control	NoWings	0	0	0	0	8	0	2
		111	5	22	0.1	Control	NoWings	0	0	0	0	3	0	2
		23	1	23	0.1	Touching	NoWings	0	0	0	1	0	2	0
		39	2	23	0.1	Touching	NoWings	0	0	0	2		2	0
		55	3	23	0.1	Touching	NoWings	0	0	0	0	0	2	0
		73	4	23	0.1	Touching	NoWings	0	0	0	1	0	2	0
		118	5	23	0.1	Touching	NoWings	0	0	0	1	0	2	0
		20	1	24	0.1	Not_touch	NoWings	0	0	0	1	0	2	1
		41	2	24	0.1	Not_touch	NoWings	0	0	0	0	0	2	0
		63	3	24	0.1	Not_touch	NoWings	0	0	0	1	0	2	0
		78	4	24	0.1	Not_touch	NoWings	0	0	0	0	0	2	0
		98	5	24	0.1	Not_touch	NoWings	0	0	0	1	0	2	0
		dish#	block	trt	MeshSize	Treat	AphidType	18 hours	24 hours	36 hours	above	below	above	below
								feeding			nymph		adults

## Sheet: Non-controls, GenStat
dish#	block!	trt	MeshSize!	Treat!	AphidType!	18 hours	24 hours	36 hours	above	NoNymphsBelow	above	below	sqrtNymphNo	Omit	dish#	block!	trt	MeshSize!	Treat!	AphidType!	18 hours	24 hours	36 hours	above	NoNymphsBelow	above	below	sqrtNymphNo	dish#	block!	Touch!	MeshAphid!	trt	MeshSize!	Treat!	AphidType!		ANOVA as 5 blocks of a 2 x (2x2+1) factorial, with 5 levels being 0.3,0.6 x 2 aphid types plus winged0.2.
1	1	8	0.3	Not_touch	Winged	0	0	0	1	2	2	0	1.41421	controls	15	1	13	0.6	Touching	NoWings	0	0	0	0	0	2	0	0	15	1	Touching	NoWings0.6	13	0.6	Touching	NoWings
2	1	19	0.1	Control	Winged	0	0	0	0	3	0	2	1.73205	and 0.1	26	2	13	0.6	Touching	NoWings	0	0	0	0	1	2	0	1	26	2	Touching	NoWings0.6	13	0.6	Touching	NoWings		Analysis of variance
3	1	9	0.2	Not_touch	Winged	0	0	0	0	0	2	0	0	mesh	61	3	13	0.6	Touching	NoWings	0	0	0	0	0	2	0	0	61	3	Touching	NoWings0.6	13	0.6	Touching	NoWings
4	1	16	0.6	Not_touch	NoWings	0	0	0	0	0	1	1	0	(as in v3)	86	4	13	0.6	Touching	NoWings	0	0	0	1	1	2	0	1	86	4	Touching	NoWings0.6	13	0.6	Touching	NoWings		Variate: sqrtNymphNo
5	1	14	0.3	Touching	NoWings	0	0	0	2	0	2	0	0	(and 0.2	113	5	13	0.6	Touching	NoWings	0	0	0	0	0	2	0	0	113	5	Touching	NoWings0.6	13	0.6	Touching	NoWings
6	1	3	0.2	Control	Winged	0	0	0	0	2	0	2	1.41421	for no_wings)	10	1	4	0.6	Touching	Winged	0	0	0	0	2	2	0	1.41421	10	1	Touching	Winged0.6	4	0.6	Touching	Winged		Source of variation	d.f.	s.s.	m.s.	v.r.	F pr.
7	1	20	0.1	Touching	Winged	0	0	0	1	0	2	0	0	(as in v4)	32	2	4	0.6	Touching	Winged	0	0	0	0	1	2	0	1	32	2	Touching	Winged0.6	4	0.6	Touching	Winged		Touch	1	0.13	0.13	0.26	0.612
8	1	1	0.6	Control	Winged	0	0	0	1	3	0	2	1.73205		58	3	4	0.6	Touching	Winged	0	0	0	0	0	2	0	0	58	3	Touching	Winged0.6	4	0.6	Touching	Winged		MeshAphid	4	2.2977	0.5744	1.15	0.347
9	1	12	0.2	Control	NoWings	0	0	0	0	1	0	2	1		80	4	4	0.6	Touching	Winged	0	0	0	0	3	2	0	1.73205	80	4	Touching	Winged0.6	4	0.6	Touching	Winged		(m.e. wings)	1	0.8816	0.8816	1.77	0.192
10	1	4	0.6	Touching	Winged	0	0	0	0	2	2	0	1.41421		100	5	4	0.6	Touching	Winged	0	0	0	0	1	2	0	1	100	5	Touching	Winged0.6	4	0.6	Touching	Winged		(m.e. meshsize)	1	0.8463	0.8463	1.7	0.201
11	1	7	0.6	Not_touch	Winged	0	0	0	0	0	2	0	0		4	1	16	0.6	Not_touch	NoWings	0	0	0	0	0	1	1	0	4	1	Not_touch	NoWings0.6	16	0.6	Not_touch	NoWings		(intn, wings x msize)	1	0.0008	0.0008	0	0.968
12	1	10	0.6	Control	NoWings	0	0	0	0	4	0	2	2		28	2	16	0.6	Not_touch	NoWings	0	0	0	0	1	1	1	1	28	2	Not_touch	NoWings0.6	16	0.6	Not_touch	NoWings		(linear trend, 3 mesh sizes)
13	1	2	0.3	Control	Winged	0	0	0	0	17	0	2	4.12311		56	3	16	0.6	Not_touch	NoWings	0	0	0	0	2	2	0	1.41421	56	3	Not_touch	NoWings0.6	16	0.6	Not_touch	NoWings			1	1.4336	1.4336	2.88	0.098
14	1	21	0.1	Not_touch	Winged	0	0	0	0	0	2	0	0		94	4	16	0.6	Not_touch	NoWings	0	0	0	0	1	2	0	1	94	4	Not_touch	NoWings0.6	16	0.6	Not_touch	NoWings		Touch.MeshAphid	4	2.382	0.5955	1.2	0.329
15	1	13	0.6	Touching	NoWings	0	0	0	0	0	2	0	0		105	5	16	0.6	Not_touch	NoWings	0	0	0	1	1	2	0	1	105	5	Not_touch	NoWings0.6	16	0.6	Not_touch	NoWings		Touch.(m.e. wings)	1	1.7953	1.7953	3.61	0.066
16	1	17	0.3	Not_touch	NoWings	0	0	0	0	2	2	0	1.41421		11	1	7	0.6	Not_touch	Winged	0	0	0	0	0	2	0	0	11	1	Not_touch	Winged0.6	7	0.6	Not_touch	Winged		Touch.(m.e. meshsize)	1	0.3323	0.3323	0.67	0.419
17	1	22	0.1	Control	NoWings	0	0	0	0	7	0	2	2.64575		36	2	7	0.6	Not_touch	Winged	0	0	0	0	0	2	0	0	36	2	Not_touch	Winged0.6	7	0.6	Not_touch	Winged		Touch.(intn, wings x msize)
18	1	5	0.3	Touching	Winged	0	0	0	0	0	2	0	0		53	3	7	0.6	Not_touch	Winged	0	0	0	1	3	2	0	1.73205	53	3	Not_touch	Winged0.6	7	0.6	Not_touch	Winged			1	0.0677	0.0677	0.14	0.714
19	1	18	0.2	Not_touch	NoWings	0	0	0	1	0	2	0	0		74	4	7	0.6	Not_touch	Winged	0	0	0	0	2	2	0	1.41421	74	4	Not_touch	Winged0.6	7	0.6	Not_touch	Winged		Touch.(linear trend, 3 mesh sizes)
20	1	24	0.1	Not_touch	NoWings	0	0	0	1	0	2	0	0		106	5	7	0.6	Not_touch	Winged	0	0	0	0	1	2	0	1	106	5	Not_touch	Winged0.6	7	0.6	Not_touch	Winged			1	0.1027	0.1027	0.21	0.652
21	1	11	0.3	Control	NoWings	0	0	0	0	3	0	2	1.73205		5	1	14	0.3	Touching	NoWings	0	0	0	2	0	2	0	0	5	1	Touching	NoWings0.3	14	0.3	Touching	NoWings		block	4	1.0711	0.2678	0.54	0.709
22	1	6	0.2	Touching	Winged	0	0	0	0	3	0	2	1.73205		48	2	14	0.3	Touching	NoWings	0	0	0	1	1	2	0	1	48	2	Touching	NoWings0.3	14	0.3	Touching	NoWings		Residual	36	17.9176	0.4977
23	1	23	0.1	Touching	NoWings	0	0	0	1	0	2	0	0		69	3	14	0.3	Touching	NoWings	0	0	0	0	0	2	0	0	69	3	Touching	NoWings0.3	14	0.3	Touching	NoWings		Total	49	23.7983
24	1	15	0.2	Touching	NoWings	0	0	0	0	0	2	0	0		75	4	14	0.3	Touching	NoWings	0	0	0	0	0	2	0	0	75	4	Touching	NoWings0.3	14	0.3	Touching	NoWings
25	2	19	0.1	Control	Winged	0	0	0	0	4	0	2	2		119	5	14	0.3	Touching	NoWings	0	0	0	3	0	2	0	0	119	5	Touching	NoWings0.3	14	0.3	Touching	NoWings
26	2	13	0.6	Touching	NoWings	0	0	0	0	1	2	0	1		18	1	5	0.3	Touching	Winged	0	0	0	0	0	2	0	0	18	1	Touching	Winged0.3	5	0.3	Touching	Winged		Message: the following units have large residuals.
27	2	11	0.3	Control	NoWings	0	0	0	0	5	0	2	2.23607		29	2	5	0.3	Touching	Winged	0	0	0	1	7	2	0	2.64575	29	2	Touching	Winged0.3	5	0.3	Touching	Winged
28	2	16	0.6	Not_touch	NoWings	0	0	0	0	1	1	1	1		59	3	5	0.3	Touching	Winged	0	0	0	0	2	2	0	1.41421	59	3	Touching	Winged0.3	5	0.3	Touching	Winged		*units* 27	1.356	s.e. 0.599
29	2	5	0.3	Touching	Winged	0	0	0	1	7	2	0	2.64575		92	4	5	0.3	Touching	Winged	0	0	0	1	0	2	0	0	92	4	Touching	Winged0.3	5	0.3	Touching	Winged
30	2	6	0.2	Touching	Winged	0	0	0	1	1	2	0	1		110	5	5	0.3	Touching	Winged	0	0	0	0	1	2	0	1	110	5	Touching	Winged0.3	5	0.3	Touching	Winged
31	2	20	0.1	Touching	Winged	0	0	0	2	0	2	0	0		16	1	17	0.3	Not_touch	NoWings	0	0	0	0	2	2	0	1.41421	16	1	Not_touch	NoWings0.3	17	0.3	Not_touch	NoWings		Tables of means
32	2	4	0.6	Touching	Winged	0	0	0	0	1	2	0	1		42	2	17	0.3	Not_touch	NoWings	0	0	0	1	1	2	0	1	42	2	Not_touch	NoWings0.3	17	0.3	Not_touch	NoWings
33	2	8	0.3	Not_touch	Winged	0	0	0	1	0	2	0	0		51	3	17	0.3	Not_touch	NoWings	0	0	0	0	0	2	0	0	51	3	Not_touch	NoWings0.3	17	0.3	Not_touch	NoWings		Variate: sqrtNymphNo
34	2	22	0.1	Control	NoWings	0	0	0	0	7	0	2	2.64575		79	4	17	0.3	Not_touch	NoWings	0	0	0	0	0	2	0	0	79	4	Not_touch	NoWings0.3	17	0.3	Not_touch	NoWings											(linear trend, 3 mesh sizes)
35	2	18	0.2	Not_touch	NoWings	0	0	0	0	0	2	0	0		114	5	17	0.3	Not_touch	NoWings	0	0	0	0	0	2	0	0	114	5	Not_touch	NoWings0.3	17	0.3	Not_touch	NoWings		Grand mean 0.587									Winged0.2	Winged0.3	Winged0.6
36	2	7	0.6	Not_touch	Winged	0	0	0	0	0	2	0	0		1	1	8	0.3	Not_touch	Winged	0	0	0	1	2	2	0	1.41421	1	1	Not_touch	Winged0.3	8	0.3	Not_touch	Winged											0.373	0.647	0.929
37	2	10	0.6	Control	NoWings	0	0	0	0	1	0	2	1		33	2	8	0.3	Not_touch	Winged	0	0	0	1	0	2	0	0	33	2	Not_touch	Winged0.3	8	0.3	Not_touch	Winged			Touch	Not_touch	Touching							p=0.098
38	2	12	0.2	Control	NoWings	0	0	0	0	9	0	2	3		67	3	8	0.3	Not_touch	Winged	0	0	0	0	0	2	0	0	67	3	Not_touch	Winged0.3	8	0.3	Not_touch	Winged				0.536	0.638
39	2	23	0.1	Touching	NoWings	0	0	0	2	0	2	0	0		89	4	8	0.3	Not_touch	Winged	0	0	0	0	0	2	0	0	89	4	Not_touch	Winged0.3	8	0.3	Not_touch	Winged
40	2	1	0.6	Control	Winged	0	0	0	0	3	0	2	1.73205		112	5	8	0.3	Not_touch	Winged	0	0	0	0	0	2	0	0	112	5	Not_touch	Winged0.3	8	0.3	Not_touch	Winged			MeshAphid	NoWings0.3	NoWings0.6	Winged0.2	Winged0.3	Winged0.6
41	2	24	0.1	Not_touch	NoWings	0	0	0	0	0	2	0	0																											0.341	0.641	0.373	0.647	0.929			Touch.(m.e. wings) table
42	2	17	0.3	Not_touch	NoWings	0	0	0	1	1	2	0	1																																			(means of 0.3, 0.6)
43	2	9	0.2	Not_touch	Winged	0	0	0	2	0	2	0	0																										Touch	MeshAphid	NoWings0.3	NoWings0.6	Winged0.2	Winged0.3	Winged0.6			NoWings	Winged
44	2	3	0.2	Control	Winged	0	0	0	0	0	0	2	0																										Not_touch		0.483	0.883	0.2	0.283	0.829		Not_touch	0.683	0.556
45	2	2	0.3	Control	Winged	0	0	0	0	6	0	2	2.44949																										Touching		0.2	0.4	0.546	1.012	1.029		Touching	0.3	1.0205
46	2	21	0.1	Not_touch	Winged	0	0	0	1	0	2	0	0		22	1	6	0.2	Touching	Winged	0	0	0	0	3	0	2	1.73205	22	1	Touching	Winged0.2	6	0.2	Touching	Winged												p = 0.066
47	2	15	0.2	Touching	NoWings	0	0	0	1	0	2	0	0		30	2	6	0.2	Touching	Winged	0	0	0	1	1	2	0	1	30	2	Touching	Winged0.2	6	0.2	Touching	Winged			block	1	2	3	4	5
48	2	14	0.3	Touching	NoWings	0	0	0	1	1	2	0	1		66	3	6	0.2	Touching	Winged	0	0	0	0	0	2	0	0	66	3	Touching	Winged0.2	6	0.2	Touching	Winged				0.597	0.865	0.456	0.515	0.5
49	3	3	0.2	Control	Winged	0	0	0	0	17	0	2	4.12311		84	4	6	0.2	Touching	Winged	0	0	0	0	0	2	0	0	84	4	Touching	Winged0.2	6	0.2	Touching	Winged
50	3	9	0.2	Not_touch	Winged	0	0	0	0	0	2	0	0		120	5	6	0.2	Touching	Winged	0	0	0	0	0	2	0	0	120	5	Touching	Winged0.2	6	0.2	Touching	Winged
51	3	17	0.3	Not_touch	NoWings	0	0	0	0	0	2	0	0																									Least significant differences of means (5% level)
52	3	22	0.1	Control	NoWings	0	0	0	0	6	0	2	2.44949
53	3	7	0.6	Not_touch	Winged	0	0	0	1	3	2	0	1.73205																									Table	Touch	MeshAphid	Touch	block
54	3	1	0.6	Control	Winged	0	0	0	0	1	0	2	1																												MeshAphid
55	3	23	0.1	Touching	NoWings	0	0	0	0	0	2	0	0																									rep.	25	10	5	10
56	3	16	0.6	Not_touch	NoWings	0	0	0	0	2	2	0	1.41421		3	1	9	0.2	Not_touch	Winged	0	0	0	0	0	2	0	0	3	1	Not_touch	Winged0.2	9	0.2	Not_touch	Winged		d.f.	36	36	36	36
57	3	2	0.3	Control	Winged	0	0	0	0	5	0	2	2.23607		43	2	9	0.2	Not_touch	Winged	0	0	0	2	0	2	0	0	43	2	Not_touch	Winged0.2	9	0.2	Not_touch	Winged		l.s.d.	0.4047	0.6399	0.9049	0.6399
58	3	4	0.6	Touching	Winged	0	0	0	0	0	2	0	0		50	3	9	0.2	Not_touch	Winged	0	0	0	0	0	2	0	0	50	3	Not_touch	Winged0.2	9	0.2	Not_touch	Winged
59	3	5	0.3	Touching	Winged	0	0	0	0	2	2	0	1.41421		81	4	9	0.2	Not_touch	Winged	0	0	0	0	0	2	0	0	81	4	Not_touch	Winged0.2	9	0.2	Not_touch	Winged
60	3	11	0.3	Control	NoWings	0	0	0	0	3	0	2	1.73205		101	5	9	0.2	Not_touch	Winged	0	0	0	0	1	2	0	1	101	5	Not_touch	Winged0.2	9	0.2	Not_touch	Winged
61	3	13	0.6	Touching	NoWings	0	0	0	0	0	2	0	0
62	3	19	0.1	Control	Winged	0	0	0	0	2	0	2	1.41421
63	3	24	0.1	Not_touch	NoWings	0	0	0	1	0	2	0	0
64	3	18	0.2	Not_touch	NoWings	0	0	0	0	0	2	0	0
65	3	10	0.6	Control	NoWings	0	0	0	0	5	0	2	2.23607
66	3	6	0.2	Touching	Winged	0	0	0	0	0	2	0	0
67	3	8	0.3	Not_touch	Winged	0	0	0	0	0	2	0	0
68	3	21	0.1	Not_touch	Winged	0	0	0	1	0	2	0	0
69	3	14	0.3	Touching	NoWings	0	0	0	0	0	2	0	0
70	3	20	0.1	Touching	Winged	0	0	0	1	0	2	0	0
71	3	15	0.2	Touching	NoWings	0	0	0	1	0	2	0	0
72	3	12	0.2	Control	NoWings	0	0	0	0	3	0	2	1.73205
73	4	23	0.1	Touching	NoWings	0	0	0	1	0	2	0	0
74	4	7	0.6	Not_touch	Winged	0	0	0	0	2	2	0	1.41421
75	4	14	0.3	Touching	NoWings	0	0	0	0	0	2	0	0
76	4	12	0.2	Control	NoWings	0	0	0	0	6	0	2	2.44949
77	4	21	0.1	Not_touch	Winged	0	0	0	0	0	2	0	0
78	4	24	0.1	Not_touch	NoWings	0	0	0	0	0	2	0	0
79	4	17	0.3	Not_touch	NoWings	0	0	0	0	0	2	0	0
80	4	4	0.6	Touching	Winged	0	0	0	0	3	2	0	1.73205
81	4	9	0.2	Not_touch	Winged	0	0	0	0	0	2	0	0
82	4	2	0.3	Control	Winged	0	0	0	0	3	0	2	1.73205
83	4	3	0.2	Control	Winged	0	0	0	0	2	0	2	1.41421
84	4	6	0.2	Touching	Winged	0	0	0	0	0	2	0	0
85	4	19	0.1	Control	Winged	0	0	0	0	5	0	2	2.23607
86	4	13	0.6	Touching	NoWings	0	0	0	1	1	2	0	1
87	4	15	0.2	Touching	NoWings	0	0	0	0	0	2	0	0
88	4	22	0.1	Control	NoWings	0	0	0	0	8	0	2	2.82843
89	4	8	0.3	Not_touch	Winged	0	0	0	0	0	2	0	0
90	4	1	0.6	Control	Winged	0	0	0	0	1	0	2	1
91	4	18	0.2	Not_touch	NoWings	0	0	0	0	0	2	0	0
92	4	5	0.3	Touching	Winged	0	0	0	1	0	2	0	0
93	4	20	0.1	Touching	Winged	0	0	0	0	0	2	0	0
94	4	16	0.6	Not_touch	NoWings	0	0	0	0	1	2	0	1
95	4	11	0.3	Control	NoWings	0	0	0	0	4	0	2	2
96	4	10	0.6	Control	NoWings	0	0	0	0	7	0	2	2.64575
97	5	12	0.2	Control	NoWings	0	0	0	0	8	0	2	2.82843
98	5	24	0.1	Not_touch	NoWings	0	0	0	1	0	2	0	0
99	5	11	0.3	Control	NoWings	0	0	0	0	4	0	2	2
100	5	4	0.6	Touching	Winged	0	0	0	0	1	2	0	1
101	5	9	0.2	Not_touch	Winged	0	0	0	0	1	2	0	1
102	5	20	0.1	Touching	Winged	0	0	0	0	0	2	0	0
103	5	18	0.2	Not_touch	NoWings	0	0	0	0	0	2	0	0
104	5	1	0.6	Control	Winged	0	0	0	0	11	0	2	3.31662
105	5	16	0.6	Not_touch	NoWings	0	0	0	1	1	2	0	1
106	5	7	0.6	Not_touch	Winged	0	0	0	0	1	2	0	1
107	5	10	0.6	Control	NoWings	0	0	0	0	19	0	2	4.3589
108	5	19	0.1	Control	Winged	0	0	0	0	3	0	2	1.73205
109	5	3	0.2	Control	Winged	0	0	0	0	2	0	2	1.41421
110	5	5	0.3	Touching	Winged	0	0	0	0	1	2	0	1
111	5	22	0.1	Control	NoWings	0	0	0	0	3	0	2	1.73205
112	5	8	0.3	Not_touch	Winged	0	0	0	0	0	2	0	0
113	5	13	0.6	Touching	NoWings	0	0	0	0	0	2	0	0
114	5	17	0.3	Not_touch	NoWings	0	0	0	0	0	2	0	0
115	5	21	0.1	Not_touch	Winged	0	0	0	0	0	2	0	0
116	5	15	0.2	Touching	NoWings	0	0	0	2	*	2	0	*
117	5	2	0.3	Control	Winged	0	0	0	0	3	0	2	1.73205
118	5	23	0.1	Touching	NoWings	0	0	0	1	0	2	0	0
119	5	14	0.3	Touching	NoWings	0	0	0	3	0	2	0	0
120	5	6	0.2	Touching	Winged	0	0	0	0	0	2	0	0

## Sheet: Controls, GenStat
dish#	block!	trt	MeshSize!	Treat!	AphidType!	18 hours	24 hours	36 hours	above	NoNymphsBelow	above	below	sqrtNymphNo	dish#	block!	trt	MeshSize!	Treat	AphidType!
2	1	19	0.1	Control	Winged	0	0	0	0	3	0	2	1.73205	2	1	19	0.1	Control	Winged
6	1	3	0.2	Control	Winged	0	0	0	0	2	0	2	1.41421	6	1	3	0.2	Control	Winged		Analysis of variance
8	1	1	0.6	Control	Winged	0	0	0	1	3	0	2	1.73205	8	1	1	0.6	Control	Winged
9	1	12	0.2	Control	NoWings	0	0	0	0	1	0	2	1	9	1	12	0.2	Control	NoWings		Variate: sqrtNymphNo
12	1	10	0.6	Control	NoWings	0	0	0	0	4	0	2	2	12	1	10	0.6	Control	NoWings
13	1	2	0.3	Control	Winged	0	0	0	0	17	0	2	4.12311	13	1	2	0.3	Control	Winged		Source of variation	d.f.	s.s.	m.s.	v.r.	F pr.
17	1	22	0.1	Control	NoWings	0	0	0	0	7	0	2	2.64575	17	1	22	0.1	Control	NoWings		AphidType	1	1.1285	1.1285	1.24	0.275
21	1	11	0.3	Control	NoWings	0	0	0	0	3	0	2	1.73205	21	1	11	0.3	Control	NoWings		MeshSize	3	0.3747	0.1249	0.14	0.937
25	2	19	0.1	Control	Winged	0	0	0	0	4	0	2	2	25	2	19	0.1	Control	Winged		Lin	1	0.0052	0.0052	0.01	0.94
27	2	11	0.3	Control	NoWings	0	0	0	0	5	0	2	2.23607	27	2	11	0.3	Control	NoWings		Quad	1	0.0001	0.0001	0	0.994
34	2	22	0.1	Control	NoWings	0	0	0	0	7	0	2	2.64575	34	2	22	0.1	Control	NoWings		Deviations	1	0.3694	0.3694	0.41	0.529
37	2	10	0.6	Control	NoWings	0	0	0	0	1	0	2	1	37	2	10	0.6	Control	NoWings		AphidType.MeshSize	3	2.4454	0.8151	0.9	0.455
38	2	12	0.2	Control	NoWings	0	0	0	0	9	0	2	3	38	2	12	0.2	Control	NoWings		AphidType.Lin	1	0.0132	0.0132	0.01	0.905
40	2	1	0.6	Control	Winged	0	0	0	0	3	0	2	1.73205	40	2	1	0.6	Control	Winged		AphidType.Quad	1	1.7491	1.7491	1.92	0.176
44	2	3	0.2	Control	Winged	0	0	0	0	0	0	2	0	44	2	3	0.2	Control	Winged		Deviations	1	0.6831	0.6831	0.75	0.393
45	2	2	0.3	Control	Winged	0	0	0	0	6	0	2	2.44949	45	2	2	0.3	Control	Winged		block	4	1.0999	0.275	0.3	0.874
49	3	3	0.2	Control	Winged	0	0	0	0	17	0	2	4.12311	49	3	3	0.2	Control	Winged		Residual	28	25.4494	0.9089
52	3	22	0.1	Control	NoWings	0	0	0	0	6	0	2	2.44949	52	3	22	0.1	Control	NoWings		Total	39	30.4979
54	3	1	0.6	Control	Winged	0	0	0	0	1	0	2	1	54	3	1	0.6	Control	Winged
57	3	2	0.3	Control	Winged	0	0	0	0	5	0	2	2.23607	57	3	2	0.3	Control	Winged
60	3	11	0.3	Control	NoWings	0	0	0	0	3	0	2	1.73205	60	3	11	0.3	Control	NoWings		Message: the following units have large residuals.
62	3	19	0.1	Control	Winged	0	0	0	0	2	0	2	1.41421	62	3	19	0.1	Control	Winged
65	3	10	0.6	Control	NoWings	0	0	0	0	5	0	2	2.23607	65	3	10	0.6	Control	NoWings		*units* 6	1.72	s.e. 0.80
72	3	12	0.2	Control	NoWings	0	0	0	0	3	0	2	1.73205	72	3	12	0.2	Control	NoWings		*units* 17	2.43	s.e. 0.80
76	4	12	0.2	Control	NoWings	0	0	0	0	6	0	2	2.44949	76	4	12	0.2	Control	NoWings
82	4	2	0.3	Control	Winged	0	0	0	0	3	0	2	1.73205	82	4	2	0.3	Control	Winged
83	4	3	0.2	Control	Winged	0	0	0	0	2	0	2	1.41421	83	4	3	0.2	Control	Winged		Tables of means
85	4	19	0.1	Control	Winged	0	0	0	0	5	0	2	2.23607	85	4	19	0.1	Control	Winged
88	4	22	0.1	Control	NoWings	0	0	0	0	8	0	2	2.82843	88	4	22	0.1	Control	NoWings		Variate: sqrtNymphNo
90	4	1	0.6	Control	Winged	0	0	0	0	1	0	2	1	90	4	1	0.6	Control	Winged
95	4	11	0.3	Control	NoWings	0	0	0	0	4	0	2	2	95	4	11	0.3	Control	NoWings		Grand mean 2.09
96	4	10	0.6	Control	NoWings	0	0	0	0	7	0	2	2.64575	96	4	10	0.6	Control	NoWings
97	5	12	0.2	Control	NoWings	0	0	0	0	8	0	2	2.82843	97	5	12	0.2	Control	NoWings			AphidType	NoWings	Winged
99	5	11	0.3	Control	NoWings	0	0	0	0	4	0	2	2	99	5	11	0.3	Control	NoWings				2.26	1.93
104	5	1	0.6	Control	Winged	0	0	0	0	11	0	2	3.31662	104	5	1	0.6	Control	Winged
107	5	10	0.6	Control	NoWings	0	0	0	0	19	0	2	4.3589	107	5	10	0.6	Control	NoWings			MeshSize	0.1	0.2	0.3	0.6
108	5	19	0.1	Control	Winged	0	0	0	0	3	0	2	1.73205	108	5	19	0.1	Control	Winged				2.14	1.94	2.2	2.1
109	5	3	0.2	Control	Winged	0	0	0	0	2	0	2	1.41421	109	5	3	0.2	Control	Winged
111	5	22	0.1	Control	NoWings	0	0	0	0	3	0	2	1.73205	111	5	22	0.1	Control	NoWings			AphidType	MeshSize	0.1	0.2	0.3	0.6
117	5	2	0.3	Control	Winged	0	0	0	0	3	0	2	1.73205	117	5	2	0.3	Control	Winged			NoWings		2.46	2.2	1.94	2.45
1	1	8	0.3	Not_touch	Winged	0	0	0	1	2	2	0	1.41421	1	1	8	0.3	Not_touch	Winged			Winged		1.82	1.67	2.45	1.76
3	1	9	0.2	Not_touch	Winged	0	0	0	0	0	2	0	0	3	1	9	0.2	Not_touch	Winged
4	1	16	0.6	Not_touch	NoWings	0	0	0	0	0	1	1	0	4	1	16	0.6	Not_touch	NoWings			block	1	2	3	4	5
11	1	7	0.6	Not_touch	Winged	0	0	0	0	0	2	0	0	11	1	7	0.6	Not_touch	Winged				2.05	1.88	2.12	2.04	2.39
14	1	21	0.1	Not_touch	Winged	0	0	0	0	0	2	0	0	14	1	21	0.1	Not_touch	Winged
16	1	17	0.3	Not_touch	NoWings	0	0	0	0	2	2	0	1.41421	16	1	17	0.3	Not_touch	NoWings
19	1	18	0.2	Not_touch	NoWings	0	0	0	1	0	2	0	0	19	1	18	0.2	Not_touch	NoWings		Least significant differences of means (5% level)
20	1	24	0.1	Not_touch	NoWings	0	0	0	1	0	2	0	0	20	1	24	0.1	Not_touch	NoWings
28	2	16	0.6	Not_touch	NoWings	0	0	0	0	1	1	1	1	28	2	16	0.6	Not_touch	NoWings		Table	AphidType	MeshSize	AphidType	block
33	2	8	0.3	Not_touch	Winged	0	0	0	1	0	2	0	0	33	2	8	0.3	Not_touch	Winged					MeshSize
35	2	18	0.2	Not_touch	NoWings	0	0	0	0	0	2	0	0	35	2	18	0.2	Not_touch	NoWings		rep.	20	10	5	8
36	2	7	0.6	Not_touch	Winged	0	0	0	0	0	2	0	0	36	2	7	0.6	Not_touch	Winged		d.f.	28	28	28	28
41	2	24	0.1	Not_touch	NoWings	0	0	0	0	0	2	0	0	41	2	24	0.1	Not_touch	NoWings		l.s.d.	0.618	0.873	1.235	0.976
42	2	17	0.3	Not_touch	NoWings	0	0	0	1	1	2	0	1	42	2	17	0.3	Not_touch	NoWings
43	2	9	0.2	Not_touch	Winged	0	0	0	2	0	2	0	0	43	2	9	0.2	Not_touch	Winged
46	2	21	0.1	Not_touch	Winged	0	0	0	1	0	2	0	0	46	2	21	0.1	Not_touch	Winged
50	3	9	0.2	Not_touch	Winged	0	0	0	0	0	2	0	0	50	3	9	0.2	Not_touch	Winged
51	3	17	0.3	Not_touch	NoWings	0	0	0	0	0	2	0	0	51	3	17	0.3	Not_touch	NoWings
53	3	7	0.6	Not_touch	Winged	0	0	0	1	3	2	0	1.73205	53	3	7	0.6	Not_touch	Winged
56	3	16	0.6	Not_touch	NoWings	0	0	0	0	2	2	0	1.41421	56	3	16	0.6	Not_touch	NoWings
63	3	24	0.1	Not_touch	NoWings	0	0	0	1	0	2	0	0	63	3	24	0.1	Not_touch	NoWings
64	3	18	0.2	Not_touch	NoWings	0	0	0	0	0	2	0	0	64	3	18	0.2	Not_touch	NoWings
67	3	8	0.3	Not_touch	Winged	0	0	0	0	0	2	0	0	67	3	8	0.3	Not_touch	Winged
68	3	21	0.1	Not_touch	Winged	0	0	0	1	0	2	0	0	68	3	21	0.1	Not_touch	Winged
74	4	7	0.6	Not_touch	Winged	0	0	0	0	2	2	0	1.41421	74	4	7	0.6	Not_touch	Winged
77	4	21	0.1	Not_touch	Winged	0	0	0	0	0	2	0	0	77	4	21	0.1	Not_touch	Winged
78	4	24	0.1	Not_touch	NoWings	0	0	0	0	0	2	0	0	78	4	24	0.1	Not_touch	NoWings
79	4	17	0.3	Not_touch	NoWings	0	0	0	0	0	2	0	0	79	4	17	0.3	Not_touch	NoWings
81	4	9	0.2	Not_touch	Winged	0	0	0	0	0	2	0	0	81	4	9	0.2	Not_touch	Winged
89	4	8	0.3	Not_touch	Winged	0	0	0	0	0	2	0	0	89	4	8	0.3	Not_touch	Winged
91	4	18	0.2	Not_touch	NoWings	0	0	0	0	0	2	0	0	91	4	18	0.2	Not_touch	NoWings
94	4	16	0.6	Not_touch	NoWings	0	0	0	0	1	2	0	1	94	4	16	0.6	Not_touch	NoWings
98	5	24	0.1	Not_touch	NoWings	0	0	0	1	0	2	0	0	98	5	24	0.1	Not_touch	NoWings
101	5	9	0.2	Not_touch	Winged	0	0	0	0	1	2	0	1	101	5	9	0.2	Not_touch	Winged
103	5	18	0.2	Not_touch	NoWings	0	0	0	0	0	2	0	0	103	5	18	0.2	Not_touch	NoWings
105	5	16	0.6	Not_touch	NoWings	0	0	0	1	1	2	0	1	105	5	16	0.6	Not_touch	NoWings
106	5	7	0.6	Not_touch	Winged	0	0	0	0	1	2	0	1	106	5	7	0.6	Not_touch	Winged
112	5	8	0.3	Not_touch	Winged	0	0	0	0	0	2	0	0	112	5	8	0.3	Not_touch	Winged
114	5	17	0.3	Not_touch	NoWings	0	0	0	0	0	2	0	0	114	5	17	0.3	Not_touch	NoWings
115	5	21	0.1	Not_touch	Winged	0	0	0	0	0	2	0	0	115	5	21	0.1	Not_touch	Winged
5	1	14	0.3	Touching	NoWings	0	0	0	2	0	2	0	0	5	1	14	0.3	Touching	NoWings
7	1	20	0.1	Touching	Winged	0	0	0	1	0	2	0	0	7	1	20	0.1	Touching	Winged
10	1	4	0.6	Touching	Winged	0	0	0	0	2	2	0	1.41421	10	1	4	0.6	Touching	Winged
15	1	13	0.6	Touching	NoWings	0	0	0	0	0	2	0	0	15	1	13	0.6	Touching	NoWings
18	1	5	0.3	Touching	Winged	0	0	0	0	0	2	0	0	18	1	5	0.3	Touching	Winged
22	1	6	0.2	Touching	Winged	0	0	0	0	3	0	2	1.73205	22	1	6	0.2	Touching	Winged
23	1	23	0.1	Touching	NoWings	0	0	0	1	0	2	0	0	23	1	23	0.1	Touching	NoWings
24	1	15	0.2	Touching	NoWings	0	0	0	0	0	2	0	0	24	1	15	0.2	Touching	NoWings
26	2	13	0.6	Touching	NoWings	0	0	0	0	1	2	0	1	26	2	13	0.6	Touching	NoWings
29	2	5	0.3	Touching	Winged	0	0	0	1	7	2	0	2.64575	29	2	5	0.3	Touching	Winged
30	2	6	0.2	Touching	Winged	0	0	0	1	1	2	0	1	30	2	6	0.2	Touching	Winged
31	2	20	0.1	Touching	Winged	0	0	0	2	0	2	0	0	31	2	20	0.1	Touching	Winged
32	2	4	0.6	Touching	Winged	0	0	0	0	1	2	0	1	32	2	4	0.6	Touching	Winged
39	2	23	0.1	Touching	NoWings	0	0	0	2	0	2	0	0	39	2	23	0.1	Touching	NoWings
47	2	15	0.2	Touching	NoWings	0	0	0	1	0	2	0	0	47	2	15	0.2	Touching	NoWings
48	2	14	0.3	Touching	NoWings	0	0	0	1	1	2	0	1	48	2	14	0.3	Touching	NoWings
55	3	23	0.1	Touching	NoWings	0	0	0	0	0	2	0	0	55	3	23	0.1	Touching	NoWings
58	3	4	0.6	Touching	Winged	0	0	0	0	0	2	0	0	58	3	4	0.6	Touching	Winged
59	3	5	0.3	Touching	Winged	0	0	0	0	2	2	0	1.41421	59	3	5	0.3	Touching	Winged
61	3	13	0.6	Touching	NoWings	0	0	0	0	0	2	0	0	61	3	13	0.6	Touching	NoWings
66	3	6	0.2	Touching	Winged	0	0	0	0	0	2	0	0	66	3	6	0.2	Touching	Winged
69	3	14	0.3	Touching	NoWings	0	0	0	0	0	2	0	0	69	3	14	0.3	Touching	NoWings
70	3	20	0.1	Touching	Winged	0	0	0	1	0	2	0	0	70	3	20	0.1	Touching	Winged
71	3	15	0.2	Touching	NoWings	0	0	0	1	0	2	0	0	71	3	15	0.2	Touching	NoWings
73	4	23	0.1	Touching	NoWings	0	0	0	1	0	2	0	0	73	4	23	0.1	Touching	NoWings
75	4	14	0.3	Touching	NoWings	0	0	0	0	0	2	0	0	75	4	14	0.3	Touching	NoWings
80	4	4	0.6	Touching	Winged	0	0	0	0	3	2	0	1.73205	80	4	4	0.6	Touching	Winged
84	4	6	0.2	Touching	Winged	0	0	0	0	0	2	0	0	84	4	6	0.2	Touching	Winged
86	4	13	0.6	Touching	NoWings	0	0	0	1	1	2	0	1	86	4	13	0.6	Touching	NoWings
87	4	15	0.2	Touching	NoWings	0	0	0	0	0	2	0	0	87	4	15	0.2	Touching	NoWings
92	4	5	0.3	Touching	Winged	0	0	0	1	0	2	0	0	92	4	5	0.3	Touching	Winged
93	4	20	0.1	Touching	Winged	0	0	0	0	0	2	0	0	93	4	20	0.1	Touching	Winged
100	5	4	0.6	Touching	Winged	0	0	0	0	1	2	0	1	100	5	4	0.6	Touching	Winged
102	5	20	0.1	Touching	Winged	0	0	0	0	0	2	0	0	102	5	20	0.1	Touching	Winged
110	5	5	0.3	Touching	Winged	0	0	0	0	1	2	0	1	110	5	5	0.3	Touching	Winged
113	5	13	0.6	Touching	NoWings	0	0	0	0	0	2	0	0	113	5	13	0.6	Touching	NoWings
116	5	15	0.2	Touching	NoWings	0	0	0	2	*	2	0	*	116	5	15	0.2	Touching	NoWings
118	5	23	0.1	Touching	NoWings	0	0	0	1	0	2	0	0	118	5	23	0.1	Touching	NoWings
119	5	14	0.3	Touching	NoWings	0	0	0	3	0	2	0	0	119	5	14	0.3	Touching	NoWings
120	5	6	0.2	Touching	Winged	0	0	0	0	0	2	0	0	120	5	6	0.2	Touching	Winged

## Sheet: 0.1
dish#	block	trt #	MeshSize	Treat	AphidType	18 hours	24 hours	36 hours	above	below	above	below
						feeding			nymph		adults
17	1	22	0.1	Control	NoWings	0	0	0	0	7	0	2
34	2	22	0.1	Control	NoWings	0	0	0	0	7	0	2
52	3	22	0.1	Control	NoWings	0	0	0	0	6	0	2
88	4	22	0.1	Control	NoWings	0	0	0	0	8	0	2
111	5	22	0.1	Control	NoWings	0	0	0	0	3	0	2
2	1	19	0.1	Control	Winged	0	0	0	0	3	0	2
25	2	19	0.1	Control	Winged	0	0	0	0	4	0	2
62	3	19	0.1	Control	Winged	0	0	0	0	2	0	2
85	4	19	0.1	Control	Winged	0	0	0	0	5	0	2
108	5	19	0.1	Control	Winged	0	0	0	0	3	0	2
20	1	24	0.1	Not_touch	NoWings	0	0	0	1	0	2	0
41	2	24	0.1	Not_touch	NoWings	0	0	0	0	0	2	0
63	3	24	0.1	Not_touch	NoWings	0	0	0	1	0	2	0
78	4	24	0.1	Not_touch	NoWings	0	0	0	0	0	2	0
98	5	24	0.1	Not_touch	NoWings	0	0	0	1	0	2	0
14	1	21	0.1	Not_touch	Winged	0	0	0	0	0	2	0
46	2	21	0.1	Not_touch	Winged	0	0	0	1	0	2	0
68	3	21	0.1	Not_touch	Winged	0	0	0	1	0	2	0
77	4	21	0.1	Not_touch	Winged	0	0	0	0	0	2	0
115	5	21	0.1	Not_touch	Winged	0	0	0	0	0	2	0
23	1	23	0.1	Touching	NoWings	0	0	0	1	0	2	0
39	2	23	0.1	Touching	NoWings	0	0	0	2	0	2	0
55	3	23	0.1	Touching	NoWings	0	0	0	0	0	2	0
73	4	23	0.1	Touching	NoWings	0	0	0	1	0	2	0
118	5	23	0.1	Touching	NoWings	0	0	0	1	0	2	0
7	1	20	0.1	Touching	Winged	0	0	0	1	0	2	0
31	2	20	0.1	Touching	Winged	0	0	0	2	0	2	0
70	3	20	0.1	Touching	Winged	0	0	0	1	0	2	0
93	4	20	0.1	Touching	Winged	0	0	0	0	0	2	0
102	5	20	0.1	Touching	Winged	0	0	0	0	0	2	0
													leat position	aphid type	feeding	nymps below	nymphs above
													Control	Winged	0	17	0
				touchin					Not_touch	Winged			Not_touch	Winged	0	0	2
									Touching	Winged			Touching	Winged	0	0	4
									Not_touch	NoWings			Control	NoWings	0	31	0
									Touching	NoWings			Not_touch	NoWings	0	0	3
									Control	NoWings			Touching	NoWings	0	0	5

## Sheet: 0.2
dish#	block	trt #	MeshSize	Treat	AphidType	18 hours	24 hours	36 hours	above	below	above	below
9	1	12	0.2	Control	NoWings	0	0	0	0	1	0	2
38	2	12	0.2	Control	NoWings	0	0	0	0	9	0	2
72	3	12	0.2	Control	NoWings	0	0	0	0	3	0	2
76	4	12	0.2	Control	NoWings	0	0	0	0	6	0	2
97	5	12	0.2	Control	NoWings	0	0	0	0	8	0	2
6	1	3	0.2	Control	Winged	0	0	0	0	2	0	2
44	2	3	0.2	Control	Winged	0	0	0	0	0	0	2
49	3	3	0.2	Control	Winged	0	0	0	0	17	0	2
83	4	3	0.2	Control	Winged	0	0	0	0	2	0	2
109	5	3	0.2	Control	Winged	0	0	0	0	2	0	2
19	1	18	0.2	Not_touch	NoWings	0	0	0	1	0	2	0
35	2	18	0.2	Not_touch	NoWings	0	0	0	0	0	2	0
64	3	18	0.2	Not_touch	NoWings	0	0	0	0	0	2	0
91	4	18	0.2	Not_touch	NoWings	0	0	0	0	0	2	0
103	5	18	0.2	Not_touch	NoWings	0	0	0	0	0	2	0
43	2	9	0.2	Not_touch	Winged	0	0	0	2	0	2	0
50	3	9	0.2	Not_touch	Winged	0	0	0	0	0	2	0
81	4	9	0.2	Not_touch	Winged	0	0	0	0	0	2	0
101	5	9	0.2	Not_touch	Winged	0	0	0	0	1	2	0
24	1	15	0.2	Touching	NoWings	0	0	0	0	0	2	0
47	2	15	0.2	Touching	NoWings	0	0	0	1	0	2	0
71	3	15	0.2	Touching	NoWings	0	0	0	1	0	2	0
87	4	15	0.2	Touching	NoWings	0	0	0	0	0	2	0
116	5	15	0.2	Touching	NoWings	0	0	0	2	0	2	0
22	1	6	0.2	Touching	Winged	0	0	0	0	3	2	0
30	2	6	0.2	Touching	Winged	0	0	0	1	1	2	0
66	3	6	0.2	Touching	Winged	0	0	0	0	0	2	0
84	4	6	0.2	Touching	Winged	0	0	0	0	0	2	0
120	5	6	0.2	Touching	Winged	0	0	0	0	0	2	0

## Sheet: 0.3
dish#	block	trt #	MeshSize	Treat	AphidType	18 hours	24 hours	36 hours	above	below	above	below
21	1	11	0.3	Control	NoWings	0	0	0	0	3	0	2
27	2	11	0.3	Control	NoWings	0	0	0	0	5	0	2
60	3	11	0.3	Control	NoWings	0	0	0	0	3	0	2
95	4	11	0.3	Control	NoWings	0	0	0	0	4	0	2
99	5	11	0.3	Control	NoWings	0	0	0	0	4	0	2
13	1	2	0.3	Control	Winged	0	0	0	0	17	0	2
45	2	2	0.3	Control	Winged	0	0	0	0	6	0	2
57	3	2	0.3	Control	Winged	0	0	0	0	5	0	2
82	4	2	0.3	Control	Winged	0	0	0	0	3	0	2
117	5	2	0.3	Control	Winged	0	0	0	0	3	0	2
16	1	17	0.3	Not_touch	NoWings	0	0	0	0	2	2	0
42	2	17	0.3	Not_touch	NoWings	0	0	0	1	1	2	0
51	3	17	0.3	Not_touch	NoWings	0	0	0	0	0	2	0
79	4	17	0.3	Not_touch	NoWings	0	0	0	0	0	2	0
114	5	17	0.3	Not_touch	NoWings	0	0	0	0	0	2	0
1	1	8	0.3	Not_touch	Winged	0	0	0	1	2	2	0
33	2	8	0.3	Not_touch	Winged	0	0	0	1	0	2	0
67	3	8	0.3	Not_touch	Winged	0	0	0	0	0	2	0
89	4	8	0.3	Not_touch	Winged	0	0	0	0	0	2	0
112	5	8	0.3	Not_touch	Winged	0	0	0	0	0	2	0
5	1	14	0.3	Touching	NoWings	0	0	0	2	0	2	0
48	2	14	0.3	Touching	NoWings	0	0	0	1	1	2	0
69	3	14	0.3	Touching	NoWings	0	0	0	0	0	2	0
75	4	14	0.3	Touching	NoWings	0	0	0	0	0	2	0
119	5	14	0.3	Touching	NoWings	0	0	0	3	0	2	0
18	1	5	0.3	Touching	Winged	0	0	0	0	0	2	0
29	2	5	0.3	Touching	Winged	0	0	0	1	7	2	0
59	3	5	0.3	Touching	Winged	0	0	0	0	2	2	0
92	4	5	0.3	Touching	Winged	0	0	0	1	0	2	0
110	5	5	0.3	Touching	Winged	0	0	0	0	1	2	0

## Sheet: 0.6
dish#	block	trt #	MeshSize	Treat	AphidType	18 hours	24 hours	36 hours	above	nymphs below	above	below
12	1	10	0.6	Control	NoWings	0	0	0	0	4	0	2
37	2	10	0.6	Control	NoWings	0	0	0	0	1	0	2
65	3	10	0.6	Control	NoWings	0	0	0	0	5	0	2
96	4	10	0.6	Control	NoWings	0	0	0	0	7	0	2
107	5	10	0.6	Control	NoWings	0	0	0	0	19	0	2
8	1	1	0.6	Control	Winged	0	0	0	1	3	0	2
40	2	1	0.6	Control	Winged	0	0	0	0	3	0	2
54	3	1	0.6	Control	Winged	0	0	0	0	1	0	2
90	4	1	0.6	Control	Winged	0	0	0	0	1	0	2
104	5	1	0.6	Control	Winged	0	0	0	0	11	0	2
4	1	16	0.6	Not_touch	NoWings	0	0	0	0	0	1	1
28	2	16	0.6	Not_touch	NoWings	0	0	0	0	1	1	1
56	3	16	0.6	Not_touch	NoWings	0	0	0	0	2	2	0
94	4	16	0.6	Not_touch	NoWings	0	0	0	0	1	2	0
105	5	16	0.6	Not_touch	NoWings	0	0	0	1	1	2	0
11	1	7	0.6	Not_touch	Winged	0	0	0	0	0	2	0
36	2	7	0.6	Not_touch	Winged	0	0	0	0	0	2	0
53	3	7	0.6	Not_touch	Winged	0	0	0	1	3	2	0
74	4	7	0.6	Not_touch	Winged	0	0	0	0	2	2	0
106	5	7	0.6	Not_touch	Winged	0	0	0	0	1	2	0
15	1	13	0.6	Touching	NoWings	0	0	0	0	0	2	0
26	2	13	0.6	Touching	NoWings	0	0	0	0	1	2	0
61	3	13	0.6	Touching	NoWings	0	0	0	0	0	2	0
86	4	13	0.6	Touching	NoWings	0	0	0	1	1	2	0
113	5	13	0.6	Touching	NoWings	0	0	0	0	0	2	0
10	1	4	0.6	Touching	Winged	0	0	0	0	2	2	0
32	2	4	0.6	Touching	Winged	0	0	0	0	1	2	0
58	3	4	0.6	Touching	Winged	0	0	0	0	0	2	0
80	4	4	0.6	Touching	Winged	0	0	0	0	3	2	0
100	5	4	0.6	Touching	Winged	0	0	0	0	1	2	0
